# Supplementary material for: Study on the measurement of coupling and coordinated development level between China’s internet and elderly care services and its influencing factors
Source: BMC Public Health. 2024 Mar 29;24:920. doi: 10.1186/s12889-024-18291-6 (PMC10979630; doi:10.1186/s12889-024-18291-6)
Supplement: Supplementary file 1 — Supplementary Material 1 [file 12889_2024_18291_MOESM1_ESM.xlsx]

## Sheet: Sheet1
	Number of Internet broadband access ports	Number of CN domain names	Number of IPV4 addresses	Mobile telephone subscriber	Cell phone penetration rate	Internet access	Internet penetration	Number of Internet broadband access subscribers	Number of pages	Number of elderly care institutions	Number of beds in elderly care institutions	Number of beds per 1,000 elderly population	Number of persons covered by the minimum subsistence allowance	Number of participants in basic pension insurance at the end of the year	Community service centers	Community service stations	Number of health technicians
Characteristic	+	+	+	+	+	+	+	+	+	+	+	+	-	+	+	+	+
2012	32108.4	1341.2	33053.5	111216	82.5	56400	0.421	17518.3	1.22747e+07	3.9	416.5	21.48	7488	78749	1.5	8.8	667.55
2013	35945.3	1843.6	33030.8	122911	90.33	61758	0.458	18890.9	1.50041e+07	4.2	493.7	24.39	7452	81962	1.9	10.8	721.06
2014	40546.1	2059.6	33198.8	128609	94.03	64875	0.479	20048.3	1.89919e+07	3.3	390.3	27.2	7084	84231.9	2.3	12	758.98
2015	57709.4	3101.4	33652	127140	92.49	68826	0.503	25946.6	2.12296e+07	2.8	358.1	30.31	6604.7	85833.4	2.4	12.5	800.75
2016	71276.9	4227.6	33810.3	132193	95.6	73125	0.532	29720.7	2.35998e+07	2.8	378.8	31.62	6066.7	88776.8	2.4	13	845.44
2017	77599.1	3848	33870.5	141749	101.97	77198	0.558	34854	26039903	2.9	383.5	30.92	5306.2	91548.3	2.5	13.9	898.82
2018	86752.3	3792.8	33892.5	156610	112.23	82851	0.596	40738.2	2.81622e+07	3	379.4	29.15	4526.1	94293.3	2.7	14.5	952.92
2019	91578	5094.2	33909.3	160134	114.38	90359	0.645	44927.9	2.9783e+07	3.4	438.8	30.5	4316.3	96753.9	2.6	16.7	1015.4
2020	94604.7	4197.8	34066.8	159407	112.91	98899	0.704	48355	3.15501e+07	3.8	488.2	31.1	4425.9	99864.9	2.9	39.3	1067.8
2021	101785	3593.1	34388.1	164282	116.3	103195	0.73	53578.7	3.34964e+07	4	503.6	30.5	4212.3	102871	2.9	47.2	1124.42
Variable name	Degree of coupling coordination	Government management capacity	Financial support	Scientific and technological input	Innovation level	Informatization level
Description of variables	Results of the coupling coordination degree modeling	Total investment in fixed assets of the whole society	Increase in the scale of social financing	Science and technology expenditures as a share of fiscal expenditures	Number of patents granted	Internet broadband access subscribers
2012	0.1413	281684	157631	1.26276	1255138	17518.3
2013	0.4438	329318	173169	1.28817	1313000	18890.9
2014	0.462	373637	158761	1.25313	1302687	20048.3
2015	0.5145	405928	154063	1.20397	1718192	25946.6
2016	0.6031	434364	177999	1.25163	1753763	29720.7
2017	0.6706	461284	261536	1.27488	1836434	34854
2018	0.7379	488499	224920	1.32691	2447460	40738.2
2019	0.8279	513608	256735	1.37751	2591607	44927.9
2020	0.9271	527270	347917	1.3004	3639268	48355
2021	0.983	552884	313407	1.37017	4601457	53578.7
